# Supplementary material for: Framework and algorithms for identifying honest blocks in blockchain
Source: PLoS One. 2020 Jan 8;15(1):e0227531. doi: 10.1371/journal.pone.0227531 (PMC6949114; doi:10.1371/journal.pone.0227531)
Supplement: S1 Supporting Data — (ZIP) [file pone.0227531.s001.zip]

Archive with 14 entries (11 files):
- MAXCORD data/
- MAXCORD data/MAXCORD1.RData
- __MACOSX/
- __MACOSX/MAXCORD data/
- __MACOSX/MAXCORD data/._MAXCORD1.RData
- MAXCORD data/maxdiscord.RData
- __MACOSX/MAXCORD data/._maxdiscord.RData
- MAXCORD data/Data description.doc
- __MACOSX/MAXCORD data/._Data description.doc
- MAXCORD data/MAXCORD v.s. PHANTOM.RData
- __MACOSX/MAXCORD data/._MAXCORD v.s. PHANTOM.RData
- MAXCORD data/MAXCORD2.RData
- __MACOSX/MAXCORD data/._MAXCORD2.RData
- __MACOSX/._MAXCORD data
